# Supplementary material for: Ultrasound Evaluation of the Regenerating Tendon of the Semitendinosus After Harvest for Anterior Cruciate Ligament Reconstruction
Source: J Clin Med. 2025 Nov 5;14(21):7862. doi: 10.3390/jcm14217862 (PMC12610182; doi:10.3390/jcm14217862)
Supplement: Supplementary file 1 [file jcm-14-07862-s001.zip]

Archive with 1 entries (1 files):
- jcm-3895068-supplementary.mp4
